# Supplementary material for: Biomass Chitosan-Based Tubular/Sheet Superhydrophobic Aerogels Enable Efficient Oil/Water Separation
Source: Gels. 2023 Apr 18;9(4):346. doi: 10.3390/gels9040346 (PMC10137560; doi:10.3390/gels9040346)
Supplement: Supplementary file 1 [file gels-09-00346-s001.zip]

Archive with 1 entries (1 files):
- gels-2319615-supplementary.pdf
